# Supplementary material for: Use of population-based cancer registry data to evaluate organized breast cancer screening programmes in Europe by mode of detection: a scoping review
Source: Eur J Public Health. 2026 Jun 17;36(4):ckag090. doi: 10.1093/eurpub/ckag090 (PMC13275118; doi:10.1093/eurpub/ckag090)
Supplement: ckag090_Supplementary_Data [file ckag090_supplementary_data.zip]

Archive with 4 entries (4 files):
- ejph-2026-03-om-0248-File004.docx
- ejph-2026-03-om-0248-File006.docx
- ejph-2026-03-om-0248-File007.xlsx
- ejph-2026-03-om-0248-File005.docx
