# Supplementary material for: Use of population-based cancer registry data to evaluate organized breast cancer screening programmes in Europe by mode of detection: a scoping review
Source: Eur J Public Health. 2026 Jun 17;36(4):ckag090. doi: 10.1093/eurpub/ckag090 (PMC13275118; doi:10.1093/eurpub/ckag090)
Supplement: ckag090_Supplementary_Data [file ckag090_supplementary_data.zip › ejph-2026-03-om-0248-File007.xlsx]

## Sheet: extraction grid
SCREENIT - EXTRACTION GRID
REFERENCE & AIM					SCREENING DATA													REGISTRY DATA				LINKAGE		STUDY					RESULTS		COMMENTS
#	Author(s), Title, Journal	Countri(es)	Year of publication	Aim of the study	Data Source	Type of Screening programme		Period in this study	Screening exam(s)	Eligible population (s)	Screening intervall(s)		Data level	Screening group	Mode of detection	Screening Outcomes published		Data source	Nb of years and period data is used in this stuy	Coverage	Registry outcom(s) published	Ethical approval	Method	Study population	Study design	Method	Adjustment variables	Methodological quality variable	Effect	Outcomes published
Labels		National /regional			Which Screening data source was used - if possible name of the source(s).	Organised/opportunisitc/other	Other -Comment	xxxx-xxxx	Mammography, Two-view mammographie	Women aged xx-xx	2 years/not reported/other	Other -Comment (add number of years)	Individual/ aggreagted	screen-detected cancers, interval cancers, unexposed cancers (non-participants),other	sub-category of screening group	indicator groups (Detection rate, Interval cancer rate, Sensitivity, Specificity, Fals positif/negatif rates, VPN/VPN Participation rate, Other - please comment)	Other -Comment		xxxx-xxxx	National /Regional	Incidence/Mortality/net survival/TNM stage/relative survival/other	N.a/not reported/approval/conform to Helsinki Declaration						Bias discussed (Yes/No)		Which PBCR outcomes are published by screening group?
																															definition of interval cases
T1_04	EDINBURGH TRIAL OF SCREENING FOR BREAST CANCER: MORTALITY AT SEVEN YEARS, M.M. Roberts , Lancet	Scotland/ Edinburgh	1990	Assess the value of screening for breast cancer by mammography and clinical examination in reducing mortality from the disease after 7 years.	UK Trial of the Early Detection of Breast Cancer (TEDBC)	organised		1979-1981	Two-view mammography	women aged 45-64	Other - please comment	1 year	individual	screen-detected cancers, interval cancers, unexposed cancers (non-participants)	screen-detected cancers : Prevalent and subsequent screens	Participation rate	Detection rate	General Register Office	1979-1985	National	Incidence, Mortality	not reported	women in the trial were flagged at the General Register Office in Edinburgh to obtain information on cancer incidence and death	all women aged 45-64 in eighty-four general practices	RCT	The analysis of mortality was for 7 years of follow-up from survey entry date for every woman. Mortality was expressed as rates of breast cancer deaths per 10 000 women-years at risk. Rates in study and control practices were compared and their ratio calculated	Age, socioeconomic status	No	non-significant reduction in mortality from breast cancer	Incidence, Stage, Mortality, Treatment	An interval case refers to a subject who presented within 12 months of a negative screen.
T1_23	A BREAST CANCER SCREENING PROGRAMME OPERATING IN A LIBERAL HEALTH CARE SYSTEM: THE LUXEMBOURG MAMMOGRAPHY PROGRAMME, 1992–1997, Philippe AUTIER, International Journal of Cancer	Luxembourg	2002	evaluate the performance of 3 screening rounds that took place in 1992–1997.	national breast cancer screening programme in Luxembourg (MP),the Social Security Office (the “Union des Caisses de Maladie”)	organised		1992–1997	Two-view mammography	women 50–64 years	2 years		individual	screen-detected cancers, interval cancers, unexposed cancers (non-participants)		Participation rate	Detection rate,Interval cancer rate, Sensitivity, Specificity,PPV	National Tumour Registry	1992–1997	National	Incidence, Tumour size	not reported	Cross-linking of the Social Security Office and Mammography Programme databases identified invited women who were screened within or outside the Mammography Programme, as well as women who underwent a procedure of any kind on the breast as a result of a positive screening result	women 50–64 years old with breast cancer	Retrospective cohort	Comparison of sizes of cancers detected by the Mammography Programme to sizes of cancers detected outside the Mammography Programme or with historical data was done after age standardi_x0002_sation to the Standard World Population	Age	No	Participation in the Mammography Programme steadily rose from 34% in 1992 to 50% in 1997 (56% in 1998),the positive predictive value of a biopsy was relatively low (32%) for initial screening done in 1992–1993 (the first round). That positive predictive value substantially increased for initial mammography done in 1994–1997, Detection rates of cancers werehigh, mainly in 1994–1997, and even for s…	incidence, Tumour size	Interval cancers were indicated by any medical procedure on the breast done during the time interval between a negative screening done before 01/01/1996 and the month/year during which a new mammogram was scheduled, that is 2 years following the last mammogram. A “negative screen_x0002_ing” could mean either a negative screening mammogram or a positive screening mammogram with a negative work-up
T1_26	COMPARISON OF PROGNOSTIC AND SOCIO-ECONOMIC FACTORS IN SCREEN-DETECTED AND SYMPTOMATIC CASES OF BREAST CANCER, L Garvican,	England / Thames	1998	describes the nature of the relationship between prognostic factors, diagnosis, screening status and socio- economic deprivation in the National Health Service Breast Screening Programme in South East Thames and assesses the implications for its future effectiveness	national health service breast screening programme (NHSBSP)	organised		1988 -1992	NA	women aged 50—64	not reported		individual	screen-detected cancers, interval cancers, eligible but not yet invited, non-attenders and not registered		Not disclosed		Thames Cancer Registry (TCR)	1988 -1992	Regional	Incidence, 4-level Stage	not reported	individual women's records were matched by surname, forename, address, and date of birth in order to determine their screening history and status at presentation	women 50–64 years old with breast cancer	Retrospective cohort	To assess the relative effects of presentation status and Carstairs indicator on prognostic score, ordered multilevel logistic regression was performed. The outcome variable, prognostic score, was modelled with three levels (0, 1 and 2)	not reported	No	Screen-detected cases had a significantly better prognosis at diagnosis than those presenting with symptoms, and were less deprived than those who did not comply with the screening programme	Prognosis score
T2_03	INTERVAL CANCERS IN THE DUTCH BREAST CANCER SCREENING PROGRAMME, J Fracheboud, British Journal of Cancer	Netherlands	1999	present the first national figures on the occurrence of interval cancers and compare these to regional data from the UK	Dutch national breast cancer screening programme	organised		1990 -1993	Mammography	women aged 50–69 years	2 years		individual	screen-detected cancers, interval cancers, unexposed cancers (non-participants)		Participation rate	Detection rate,Interval cancer rate	Regional cancer registry	1990 -1993	Regional	Incidence, Tumour size	not reported	Interval cancers were identified by linking regional records of women screened during 1990–1993 to the regional cancer registries, comparing birth date, first four characters of surname and postal code in both files	women aged 50–69 years with invasive breast cancer	Retrospective cohort	Age_x0002_adjusted incidence rates of screen-detected cancers, interval cancers and cancers in not (yet) screened women were related to the underlying incidence yielding relative incidences (or proportionate incidence with regard to interval cancers)	Age	No	The Dutch programme detected relatively less invasive cancers than the two UK regions,The tumour size distribution of interval cancers was clearly less favourable than that of screen-detected cancers but more favourable than in not-screened women	Incidence	Interval cancers are breast cancers diagnosed in women after a negative screen (defined as no recommendation for referral) or after a positive screen in which assessment did not lead to the diagnosis of cancer, and before an eventual succeeding screen examination
T2_06	AGGRESSIVE PRIMARY TREATMENTS WITH FAVOURABLE 5-YEAR SURVIVAL FOR SCREEN-INTERVAL BREAST CANCERS, Gautier Defossez, BMC Cancer	France/Poitou-Charentes region	2018	assess the impact of the participation in screening programme according to the mode of detection on the early diagnosis, treatment, and specific survival outcomes in women with breast cancer	French organized screening programme	organised		2008 - 2009	Two-view mammography	Women aged 50–74 years	2 years		individual	screen-detected cancers, interval cancers, unexposed cancers (non-participants)		Participation rate	Detection rate,Interval cancer rate	Poitou-Charentes General Cancer Registry	2008 - 2014	Regional	Incidence, mortality,TNM stage, histological Scarff-Bloom-Richardson grade, oestrogen and progesterone receptor status, and human epidermal growth factor receptor 2 (HER-2) expression. Cancer treatments (neoadjuvant treatment, surgery, adjuvant chemotherapy, and radiotherapy)	approved	a linkage of cancer registry, vital statistics and French organized screening programme	women aged 50–74 years, residing in the Poitou_x0002_Charentes region with primary invasive breast carcinomas	Retrospective cohort	Patient, tumour, and healthcare characteristics of IC were compared to the two other modes of detection using the Chi-squared or Fisher’s exact test. Survival rates were estimated	main prognostic factors : TNM stage	No	Tumours in the IC group were diagnosed at a more advanced stage (p < 0.001), with higher-grade tumours (p < 0.001), and with a greater proportion of hormone receptor negative tumours (p < 0.001) compared with those in the SP group. Conversely, tumours in the IC group were diagnosed at a significantly less advanced stage (p < 0.001) compared with those in the NSP group. Distant metastasis were rep…	Incidence, TNM stage,hormonal receptor status, HER-2 rreceptor status, type of treatment, type of surgery, overall survival rate	Interval cancers, although they are considered as false-negatives of the screening programme, usually become clinically evident shortly after the last normal screening result
T2_10	PROGNOSIS OF SCREEN-DETECTED BREAST CANCERS: RESULTS OF A POPULATION-BASED STUDY, Laura Cortesi, BMC Cancer	Modena, Italy / Northen Italy	2006	assessing the rates of small tumors, the patterns of care and the relapse-free, event_x0002_free and 5 years survivals in women exposed to screening and in women diagnosed over the same time-interval out of screening	Data from mammography screening program (MSP)	organised		1995 - 2000	Two-view mammography	women aged 50–69	2 years		individual	screen-detected cancers, interval cancers, unexposed cancers (non-participants)		Participation rate	adhesion rate, age-specific rate of invasive and in situ cancers	Modena Cancer Registry (MCR)	1995-2003	Regional	incidence, Mortality, histology,TNM stage and treatment	not reported	cross linkage between data from MSP and MCR	women 50–69 years of age	Retrospective cohort	Five-year overall and event-free survival	lead-time and length bias	Yes	the prognosis of small tumours is not influenced by the modality of diagnosis. breast cancers detected through MSP are usually diagnosed at an early stage and are associated with a very favourable behaviour of the dis_x0002_ease and an excellent prognosis, in terms of 5-year event_x0002_free survival and Overall Survival. Moreover, the study has also suggested that a population-based cancer regis…	Size, stage, hormonal therapy,5 - year event-free and overall survival rate
T2_18	INTERVAL CANCERS IN BREAST CANCER SCREENING: COMPARISON OF STAGE AND BIOLOGICAL CHARACTERISTICS WITH SCREEN-DETECTED CANCERS OR INCIDENT CANCERS IN THE ABSENCE OF SCREENING, Francesca Caumo,	Italy	2010	analyze stage distribution and biological features of interval cancers observed in Verona mammography screening compared to screen-detected cancers and “clinical” cancers occurring in the absence of screening	Verona screening program	organised		2000-2006	Mammography	not reported	not reported		individual	screen-detected cancers, interval cancers, unexposed cancers (non-participants)				Veneto Cancer Registry	2000-2006	Regional	pathologic pT and pN categories, histological grading , estrogen (ER) and progesterone (PgR) receptor status , and proliferation index	not reported	not reported	not reported	Retrospective cohort	Statistical analysis of observed differences was performed according to the chi-square test, statistical significance being set at P <0.05)	not reported	Yes	IC are not intrinsically more aggressive than can_x0002_cers occurring in the general population in the absence of screening, whereas SDC seem to be selectively iden_x0002_tified among slow-growing, potentially overdiagnosed cancers.	pathologic pT and pN categories, histological grading , estrogen (ER) and progesterone (PgR) receptor status , and proliferation index
T2_26_AO	EVALUATION OF BREAST CANCER SCREENING PROGRAM IN SOUTHWEST NETHERLANDS: A CASE-CONTROL STUDY , S, Otto,	Netherlands/southwest Region	2010	Evaluation of the Dutch breast cancer screening program	Dutch breast cancer screening program	organised		1990 – 2003	Mammography	Women 49 – 75 years invited to screening and gave permission for data exchange with cancer registry	not reported		individual			Participation rate		Comprehensive cancer Registry Rotterdam	1990 – 2003	Regional	incidence, TNM stage, Therapy	not reported	women gave permission for exchange of their data with the cancer registry and GP	Women 49 – 75 years	Case-Control Study	Conditional logistic regression reporting the Ors and respective 95% confidence intervals of the matched case - control sets	not reported	Yes	Suggest a reduction of 52 - 56% ( 28 - 34 % after correction for selection bias) in breast cancer mortality among women who were invited and attended the mammography screening program in the southwest region of Netherlands	Stage and Mortality
T3_06	INTERVAL CANCERS IN A FRENCH BREAST CANCER SCREENING PROGRAM SOMME DEPARTMENT, O F Ganry, European Journal of Cancer Pre_x0001_ention	France	2001	Analyze the detection rates and tumor diameter of interval cancers in the breast cancer mass-screening program of Somme Department France, launched in 1990	Breast-screening program in Somme Department	organised		1990 - 1993	Mammography	Women aged 50-69	Other - please comment	3 years	individual	screen-detected cancers, interval cancers, unexposed cancers (non-participants)		Detection rate	Participation rate,Interval cancer rate,	Departmental cancer registry	1990 - 1993	Regional	Incidence, diagnosis stages, Tumour size	not reported	Medical record linkage is based on probability matching of coded surname, initials, date of birth and postcode	Women aged 50-69 with breast cancer	Retrospective cohort	Underlying incidence was estimated with the age-specific incidence rates women for 50 - 69 age group seen in 1990,Ninety_x0002_five per cent confidence intervals were calculated for the interval cancer and proportionate incidence rates, assuming that the incidence of interval can_x0002_cers follows a Poisson distribution	Age	No	The incidence of interval cancer is lower than the expected incidence in the absence of mass screening in the first year, The tumour size distribution of interval cancers was clearly less favourable than that of screen_x0002_detected cancers and that of non-screen-detected cancers, Interval cancer rates are low during the first year 0.18 per 1000 woman-years of follow-up but higher in the second …	Tumour size	Interval cancers are cases diagnosed _x0002_36 months after a negative screen or after a positive screen in which assessment did not lead to the diagnosis of cancer, and before an eventual succeeding screen examination
T3_10	PROGNOSIS AND PATHOLOGY OF SCREEN-DETECTED CARCINOMAS, Iris D. Nagtegaal, Cancer	United Kingdom/West Midlands	2010	Show that screen-detected tumors are substantially biologically different from symptomatic cancers	National Health Service Breast Screening Programme	organised		1988 – 2004	NA	50-69 years from 1988 to 2001 and 50-70 years 2002 to 2004	not reported		individual	screen-detected cancers, interval cancers, not recently exposed cancers	not exposed mainly comprised women who had not yet been invited, whereas in the later years it was mainly made up of nonattenders	Not disclosed		West Mid_x0002_lands Cancer Intelligence Unit’s cancer registration data_x0002_base	1988-2004	Regional	Incidence, Invasive status, differen_x0002_tiation grade, vascular invasion, nodal status, tumor size, tumor type estrogen receptor (ER) and progesterone receptor (PR) status	not reported	not reported	women aged 50-64 years	Retrospective cohort	Tumor attributes were compared using chi-square tests and logistic regression. Survival was analyzed using Cox regression	Nodal status, tumor size, differentiation grade, tumor type, age, and year of diagnosis	Yes	majority of the difference in prognosis of screen-detected cancers can be attributed to age and histological characteristics	Incidence, Invasive status, differen_x0002_tiation grade, vascular invasion, nodal status, tumor size, tumor type estrogen receptor (ER) and progesterone receptor (PR) status	Between screening rounds, breast cancers occur symptomatically in women with a previous negative screen
T3_18	SOCIOECONOMIC INEQUALITIES IN ATTENDING THE MASS SCREENING FOR BREAST CANCER IN THE SOUTH OF THE NETHERLANDS—ASSOCIATIONS WITH STAGE AT DIAGNOSIS AND SURVIVAL, M. J. Aarts, Springer	Netherlands/southern Netherlands	2010	Explored the consequences of socioeconomic differences in attendance rate for the stage distribution at diagnosis and survival of breast cancer	BoBZ database	organised		1998 - 2005	Mammography	women aged 50–69 years; the upper age limit was extended to 75 in 1998	2 years		individual	screen-detected cancers, interval cancers, unexposed cancers (non-participants)		Participation rate		Eindhoven Cancer Registry (ECR)	1998-2009	Regional	Incidence, TNM stage , treatment and comorbidity	not reported	Linkage of the databases of BoBZ and the ECR enabled to compare stage at diagnosis of patients who attended with those who did not attend screening in the 2 years preceding diagnosis	women aged 50–69 years	Retrospective cohort	The distribution of sociodemographic and clinical characteristicswas studied across the SES strata,Survival analyses were based on invasive cancers only. Survival time was defined as the time from diagnosis to death or January 1st, 2009 for the patients who were still alive	age , stage, therapy , comorbidity, and the combination of these	No	socioeconomic inequalities in attendance rates exist, and women with low SES had a significantly worse tumor stage and lower survival rate, Among non-attendees and interval can_x0002_cers, the socioeconomic survival disparities were largely explained by stage distribution (48 and 35%) and to a lesser degree by therapy (16 and 16%). Comorbidity explained most survival inequalities among screen-det…	Incidence, Stage at diagnosis, Survival	Interval cancers were registry-ascertained cancers if (1) breast cancer had been diagnosed within 24 months following a negative screen (i.e., a woman had not been referred after screening mammography) or (2) breast cancer had been diagnosed 12–24 months after a positive screen
T3_19	THE EFFECT OF DATA QUALITY AT THE TIME OF INTRODUCTION OF POPULATION-BASED SCREENING ON THE ESTIMATE OF PROGRAMME IMPACT USING SURROGATE OUTCOME MEASURES, R L Bennett, Journal of Medical Screening	England, Scotland and Wales	2006	examine the availability and quality of surrogate outcome measure data to enable the evaluation of the breast screening programme	National Health Service Breast Screening Program (NHSBSP)	organised		1990 - 2000	Mammography	women aged 50-64 years (recently increased to 70 years)	not reported		individual	invited group or uninvited group	invited group [screen detected, interval, non-attender, lapsed attender] , Screen-detected cancers can be further divided into prevalent (first) screen and incident (subsequent) screen.	Not disclosed		Cancer registries in England, Wales and Scotland	1990 - 2000	National	Incidence,(tumour size, nodal status, grade and histological type and histological type	not reported	An exercise to collect data from cancer registries on breast cancers diagnosed since the introduction of the NHSBSP was initiated by the Evaluation Group of the NHS Breast Screening Programme (NHSBSP), and initially was coordinated by the Oxford Cancer Intelligence Unit (OCIU). The Cancer Screening Evaluation Unit (CSEU) subsequently undertook further data collection and analysis	women aged 50-64 years with breast cancer (in situ and invasive) registrations between 1990 and 2000	Retrospective cohort	All cancer registries in England, Wales and Scotland were invited to supply data on breast cancers diagnosed since the introduction of the NHSBSP, Distribution of screening status in women diagnosed with invasive breast cancer aged between 50 and 64 years and Percentage of missing data in core data-set for subgroup of cancers with known screening status were calculated	not reported	No	the available data quality was insufficient to allow a precise estimate of the overall mortality reduction from breast screening to be made using surrogate measures	tumour size, nodal status, grade	an interval cancer is a cancer diagnosed less than three years after the date of the last screen
T3_20	POPULATION ESTIMATES OF SURVIVAL IN WOMEN WITH SCREEN-DETECTED AND SYMPTOMATIC BREAST CANCER TAKING ACCOUNT OF LEAD TIME AND LENGTH BIAS, Gill Lawrence, Breast Cancer Res Treat	United Kingdom/West Midlands	2008	Evaluate the extent to which lead time and length bias account for the better observed survival in women with screen detected breast cancer, and also examined the effect of self-selection bias	National Health Service Breast Screening Programme	organised		1988 - 2004	Two-view mammography	50-69 years from 1988 to 2001 and 50-70 years 2002 to 2004	Other - please comment	3 years	individual	screen-detected cancers, interval cancers, unexposed cancers (non-participants)		Not disclosed		West Midlands Cancer Intelligence Unit (WMCIU)	1988-2004	Regional	Incidence, Survival	not reported	All notified cancers were flagged with the Office for National Statistics (ONS), and deaths up to December 31st 2006 notified to the WMCIU. The transfer of anonymised data from the WMCIU to the Cancer Research UK Centre of Epidemiology, Mathematics and Statistics is covered by the UK Association of Cancer Registries Guidelines on the Release of Identifiable and Non-identifiable Data	all breast cancers notified to the West Midlands Cancer Intelligence Unit and diagnosed in women aged 50–74, from 1988 to 2004.	Retrospective cohort	Survival was estimated by the Kaplan–Meier method , and both relative risks, which are the ratios of the cumu_x0002_lative probabilities of dying from the disease within a specified follow-up time, and Cox regression relative hazards, the ratios of the rates of fatality at individual points in time, were calculated. We adjusted for lead time and length bias using the methods of Duffy et al.	lead time and length bias	Yes	After adjusting forvarious potential biases, women with screen-detected breast cancer have a substantial survival advantage over those with symptomatic breast cancer.	Incidence, Survival
T3_22	SOCIOECONOMIC AND ETHNIC INEQUALITIES IN SCREEN-DETECTED BREAST CANCER IN LONDON, Elizabeth A. Davies, Journal of Public Health	United Kingdom/London	2013	Explore inequalities in the incidence of screen-detected breast cancer among London women to help plan London Breast Cancer Screening Services	NHS Information Centre, London Cancer Screening Quality Assurance Reference Centre (QARC)	organised		1998 –2005	Mammography	women aged 50 – 64 years	not reported		individual	screen-detected cancers, interval cancers, unexposed cancers (non-participants)		Participation rate		Thames Cancer Registry (TCR), NHS Central Register	1998-2005	Regional	Incidence, Survival	approved	Cancer registration was initiated by clinical and pathology informa_x0002_tion received from hospitals, and by information on deaths provided by the NHS Central Register via the Office for National Statistics. Trained data collection officers collected further information on demographic details and disease site from the medical records of individual patients. Data were continuously added to a cen…	Women resident in London and diagnosed with invasive breast cancer (C50) between 1998 and 2005 within the screening age range of 50 –64 years.	Retrospective cohort	investigated the relationship between the incidence rates for each breast cancer group by socioeconomic deprivation for a 5-year period from 2001 to 2005, calculated the age-standardized incidence rates (ASRs) for screen-detected and non screen-detected disease using the European standard population, carried out a weighted linear regres_x0002_sion analysis.calculated the odds ratios (ORs) for scr…	age and deprivation	No	The incidence of screen-detected breast cancer was lower in deprived women and their 5-year relative survival was worse than affluent women. However, survival differences were smaller for screen-detected disease. Among women with breast cancer the odds ratios (OR) for screen-detected disease differed between ethnic groups and these differences were not influenced by adjustment for age and depriva…	Incidence, relative survival	those diag_x0002_nosed between two screening mammograms
T4_13	EFFECT OF SCREENING MAMMOGRAPHY ON THE SURGERY OF BREAST CANCER IN FINLAND: A POPULATION-BASED ANALYSIS DURING THE YEARS 1985–2004, HANNU PAAJANEN, THE AMERICAN SURGEON	Finland	2006	Examine the effect of mass screening on the diagnosis, surgery, and survival of the patients with breast cancer in one well-defined health district area in Finland.	Finnish Mammographic Working Group	organised		1985 - 2004	Mammography	women aged 50–59 years	2 years		individual	screen-detected cancers, interval cancers, unexposed cancers (non-participants)		Detection rate	Interval cancer rate,False positive rates	Finnish Cancer Registry	1985 - 2004	National	incidence,surgical diagnosis, treatment, demographic data, preoperative symptoms, screening data, diagnostic methods, histology, grade of tumors, TNM classification, and survival	approved	Survival and screening data were obtained from the Finnish Cancer Registry and the Finnish Mammogrphic Working Group.	women who underwent surgery between the years 1985 and 2004 for breast cancer in the Mikkeli Central	Retrospective cohort	The correlations of categorical variables were examined by contingency tables, which were further analyzed by the Pearson’s x2 test. The comparison of the means of two groups was performed by using two-paired Students’ t test.	not reported	No	cancers detected by screening were smaller, found at an earlier stage, and their 10-year-survival was better (90% vs 70%) than those detected by other means (P = 0.003). Overall mortality of interval cancers was worse (27%) than screening cancers (6%, P < 0.0001)	incidence, Mortality, Treatment, histology, grade, tumor size, TNM stages, metastasis, recurrence
T4_14	AN EVALUATION OF THE PREVALENT ROUND OF THE BREAST SCREENING PROGRAM IN SOUTH EAST THAMES, 1988-1993: ACHIEVEMENT OF QUALITY STANDARDS AND POPULATION IMPACT, Linda Garvican, Journalof Medical Screening	United Kingdom	1996	evaluate the prevalent round in South East Thames in terms of its impact on the whole population of women aged 50-64 by comparing the cancers detected at screening with those diagnosed symptomatically	breast screening programrne ccmputer systems	organised		1988 -1993	Mammography	women aged 50-64	Other - please comment	Every three years	individual	screen-detected cancers, interval cancers, Non attender, Uninvited, Not registerered		Participation rate	recall rate, Detection rate, Sensitivity, specificity, False negative rates	The VAX system at Thames Cancer Registry	1988-1993	Regional	Incidence, Tumor size, histology	not reported	Individual records were matched by name, previous surname, and address to determine the presentation status of each case.	women aged 50-64 at diagnosis	Retrospective cohort	measure all national quality assurance targets including attendance rates, population impact, sensitivity and specificity	not reported	No	The programme met all national quality assurance targets for uptake, diag_x0002_nostic process, and detection, but screen detected cases ccmpzlsed only 48% of those diagnosed, The high number of interval cancers led to a programme sensitivity ofonly 73%	incidence	A cancer diagnosed within the three year interval between screens in the NHS breast screening programme
T4_15	IMPACT OF MAMMOGRAPHIC SCREENING AND ADVANCED CANCER DEFINITION ON THE PERCENTAGE OF ADVANCED-STAGE CANCERS IN A STEADY-STATE BREAST SCREENING PROGRAMME IN THE NETHERLANDS, Linda de Munck, British journal of cancer	Netherlands	2020	estimate the percentages of advanced BC in a steady-state biennial screening program when using different definitions for advanced stage. Also wanted to assess the impact of different assumptions of overdiagnosis on the estimated percentages of advanced BC	Nationwide Histopathology and Cytopathology Data Network and Archive (PALGA)	organised		2006 - 2015	Mammography	women aged 49–74 years	2 years		individual	screen-detected cancers, interval cancers, unexposed cancers (non-participants)		Detection rate		Netherlands Cancer Registry (NCR)	2006 - 2015	National	Incidence, Tumor size,TNM stage,NM staging, treatment	not applicable	used data from the Netherlands Cancer Registry (NCR), hosted by the Netherlands Comprehensive Cancer Organisation (IKNL),1 and linked them to data from the Netherlands Breast Cancer Screening Registry	women aged 49–74 years diagnosed with BC (invasive cancers and ductal carcinomas in situ)	Retrospective cohort	The percentage of advanced cancers in the screen-detected, interval and non-screened BC groups was compared by the Chi-squared test. Univariable and multivariable logistic regression analyses were used to estimate differences in the percentage of advanced disease among the three subgroups, controlling for age at diagnosis, year of diagnosis and socioeconomic status (SES). Data for the multivariab…	Age at diagnosis, Year of diagnosis, Socioeconomic status (SES)	Yes	By TNM stage, 4.9% of screen_x0002_detected BCs were advanced, compared with 19.4% and 22.8% of interval and non-screened BCs, respectively (p < 0.001). Applying the other definitions led to higher percentages of advanced BC being detected. Depending on the definition interval, non-screened BCs had a 2–5-times risk of being advanced	Incidence, Tumor size,TNM stage,NM staging	a woman diagnosed with BC in 2006 could have been screened in 2004 or 2005 and categorised with interval cancer
T5_01	SCREENING STATUS, TUMOUR SUBTYPE, AND BREAST CANCER SURVIVAL: A NATIONAL POPULATION-BASED ANALYSIS, Katie M. O’Brien, Breast Cancer Research and Treatment	Ireland	2018	Examined whether demographic and tumour characteristics (including subtype) were different for women with breast cancer diagnosed via mammography screening compared with women with interval breast cancers, lapsed attenders of the screening programme and non-participants of the screening programme. and explored whether there were survival differences between the groups	National breast screening program Breast Check	organised		2006 - 2011	Two-view mammography	women aged 50–64	2 years		individual	screen-detected cancers, interval cancers, lapsed attenders, non-participants		Not disclosed		National Cancer Registry (NCRI)	2006–2011	National	Incidence,TNM stage, Subtype, Grade, Hormone status, Comorbidity	not applicable	Using probabilistic matching methods, these screening records were linked to breast-cancer registrations [both invasive (ICD10 C50) and in-situ (ICD10 D05)] from the NCRI diagnosed in the period 2000–2011, Co-morbidity was coded by linkage of NCRI data for the years 2006–2011 to public hospital data (Hospital Inpatient Enquiry System), The diagnoses were linked with death certificates obtained fr…	women aged 50–66 diagnosed with a first primary breast cancer in the period 2006–2011	Retrospective cohort	Descriptive statistics and frequencies were calculated for all variables, tested independence between outcome screening sta_x0002_tus (screen-detected, interval, non-participant and lapsed attender) and patient and clinical variables using Chi square tests, multinomial logistic regression to examine which clinical and other characteristics were associated with screening status, considered breast …	age , marital status , smoking status at diagnosis and deprivation category of area of residence and co-morbidities . Clinical variables in addition to tumour subtype were stage and grade	Yes	Subtype (HER2 over-expressing, triple negative), stage (III/IV), grade (poor), having co-morbidities, area of deprivation, smoking status and age were associated with having interval cancer or being a non-participant of the screening programme in the multivariable model. After correcting for lead time bias, and adjusting for variables associated with screen_x0002_ing status, there was no evidence…	Incidence,TNM stage, Subtype, Grade, Hormone status, Comorbidity	diagnosed within 2 years of a negative screen)
T5_10	IMPACT OF NHS BREAST SCREENING ON ADVANCED DISEASE AND MORTALITY FROM BREAST CANCER IN THE NORTH WEST OF ENGLAND, AG Threlfall, British Journal of Cancer	England	2003	describe outcomes from breast cancer in women who were aged 54 years or younger when they were first invited for NHS breast screening	NHS breast-screening program	organised		1989 - 1990	NA	women aged 54 years or younger	not reported		individual	screen-detected cancers, non-participants	In attenders, the categories were: first-screen cancers, Rescreening cancers, Interval cancers, Lapsed attender cancers	Detection rate		North Western Regional Cancer Registry	1989 - 2000	Regional	Incidence, Tumor size,TNM stage	not reported	record linkage to assemble individual screening histories, and relate these to the occurrence of advanced disease and death from breast cancer, All women invited for screening were linked with those held by the NHS Central Register	women who were aged 54 years or younger when they were first invited for screening by either the Manchester screening programme, between 1 January 1989 and the 30 September 1990, or by the Wigan screening programme, between 1 January 1989 and 30 June 1990.	Retrospective cohort Study	The incidence of invasive cancer was higher in Wigan than in Manchester (24.78 vs 21.11 per 10 000 person-years;x2 = 2.11, 1 df, P= 0.15), but the rate of advanced disease was significantly lower (2.49 vs 4.73 per 10 000 person-years; x2= 4.36, 1 df, P= 0.04). Mortality was lower in Wigan than in Manchester (2.46 vs 4.31 per 10 000 person-years; x2 = 3.25, 1 df, P= 0.07)	not reported	No	Person-years at risk were measured from the date of the first screen to which the woman was invited. incidence and mortality rates are reported both before and after the exclusion of women found to have cancer at this time, incidence and mortality rates are constructed using the total number of person-years accrued by all women invited for screening by each programme as the denominator	Incidence, Tumor size,TNM stage,mortality	diagnosed in the interval between screens and the woman had attended her previous screen
T5_35	NATIONWIDE BREAST CANCER SCREENING PROGRAMME FULLY IMPLEMENTED IN THE NETHERLANDS, J. Fracheboud, The Breast	Netherlands	2001	report the results from the first phase of the national breast cancer screening program	National Evaluation Team for Breast cancer screening (NETB)	organised		1990 – 1997	Two-view mammography	women aged 50–69	2 years		individual	screen-detected cancers, interval cancers, unexposed cancers (non-participants)		Detection rate	Participation rate, refferal rate, interval cancer rate, PPV	municipal population registers	1990–1997	Regional	incidence, Tumor size, Lymph node status, treatment	not reported	linking of regional screening files of women screened between 1990–1994 to the files of regional cancer registries (1994 data relate to only six of the nine screening regions)	women aged 50–69 with breast cancer	Retrospective cohort	measure all national quality assurance targets	not reported	No	Of 4 million women invited, 78.5% attended for screening. Screening resulted in 13.1 referrals, 9.2 biopsies and 6.1 breast cancers detected per 1000 women screened initially (6.9, 4.5 and 3.5 per 1000 in subsequently screened women, respectively). Within the first 2 years following screening 0.95 interval cancers per 1000 women-years were diagnosed. The stage distribution of screen-detected canc…	incidence, Tumor size, Lymph node status, distant metastases	breast cancers diagnosed in screened women during the interval between two screening rounds, where the diagnosis does not follow from the screening examination
T5_53	EVALUATION OF THE IMPACT OF SERVICE SCREENING: THE FLORENCE CITY PROGRAMME (1990–1996), Eugenio Paci, Evaluation of service screening	Italy	2007	analyze data of the Florence City Breast Cancer Screening Programme from 1990 to 1996	Florence City Breast Cancer Screening Programme	organised		1990 - 1996	Two-view mammography	women aged 50 to 69	2 years		individual	Invited and non invited, screen detected and un screen	prevalent screen-detected cancers, repeated screen-detected cancers, non responders, not invited	Participation rate	mortality reduction, case-fatality rates	Tuscany Tumor Registry	1990–1999	Regional	incidence, Tumor size, Mortality, Treatment	not reported	not reported	50- to 69-year-old female population excluding Carcinoma in situ, DCO, and multiple primaries	Retrospective cohort	The cumulative number of breast cancer deaths within cases was calculated to estimate the rates of cancers proving fatal within a period of 8 years of observation (incidence-based mortality).	not reported	No	For women who were not yet invited at the time of diagnosis, there was a 41% significant mortality reduction (RR = 0.59, 95% CI: 0.42-0.82) when compared with the data in 1985 to 1986. In those invited, there was a significant 55% mortality reduction (RR= 0.45, 95% CI: 0.32-0.61). Percent_x0002_ages of breast conserving surgery by screening modality were higher in cases occurring in invited women…	incidence, Tumor size, Mortality, treatment
T6_17	HUMAN EPIDERMAL GROWTH FACTOR RECEPTOR 2 STATUS AND INTERVAL BREAST CANCER IN A POPULATION-BASED CANCER REGISTRY STUDY, Antonino Musolino, JOURNAL OF CLINICAL ONCOLOGY	Italy	2012	determine whether human epidermal growth factor receptor 2 (HER2) –positive status is associated with risk of breast cancer diagnosis in the interval between mammographic screening	Parma Province Breast Screening Program (PBSP)	organised		2004 - 2007	Two-view mammography	women age 50 to 69 years	2 years		individual	screen-detected cancers, interval cancers, unexposed cancers (non-participants)	Women with a negative assessment from both the initial and second radiologic evaluations were defined as having true interval cancers	Participation rate		Parma Province Cancer Registry	2004 - 2007	Regional	incidence, pathologic stage, nodal involvement, histologic type and grade, hormone receptor status, proliferation rate, and HER2 status	approved	The mammography data set was record-linked with the Parma Cancer Registry (years 2004 to 2007) by using the first name, surname, date of birth, and date of last mammography, Cancer Registry ran manual data checks against the service databases for failed matches, partial matches, successful matches with inconsistency between the registered detection mode and that suggested by the mammography data,…	women age 50 to 69 years with invasive breast cancers	Retrospective cohort	Unconditional logistic regression was used to analyze the association of HER2 and other tumor characteristics with interval-detected versus screen_x0002_detected cancers after adjustment for covariates	age and tumor size	Yes	Tumors with a high histologic grade (odds ratio [OR], 1.8; 95% CI, 1.2 to 3.8), high proliferative rate (OR, 2.4; 95% CI, 1.2 to 4.5), negative estrogen receptor status (OR, 1.6; 95% CI, 1.1 to 3.1), or HER2-positive status (OR, 3.4; 95% CI, 1.7 to 7.1) were more likely to be diagnosed in the interval between screening. Women age less than 60 years with HER2-positive breast cancer were four times…	incidence, pathologic stage, tumor size, nodal involvement, histologic type and grade	n invasive breast cancer that was diagnosed in a woman who had undergone a screening test, which was negative for malignancy, either before the next invitation to screening or within a time period equal to the screening interval in case the woman had reached the upper age limit for screening
T6_22	EFFECTIVENESS OF ORGANISED VERSUS OPPORTUNISTIC MAMMOGRAPHY SCREENING, J.-L. Bulliard, Annals of Oncology	Switzerland	2009	Detailed comparison of effectiveness between organised and opportunistic mammography screening operating in the same country	three Swiss cantons (Geneva, Vaud and Valais programmes)	organised		1993–1998	Two-view mammography	women age 50 to 69 years	2 years		individual	screen-detected cancers, interval cancers, unscreened	screen-detected cancer by organised screening or by opportunistic screening	Participation rate	Recall rate, detection rate, interval cancer rates	Valais Cancer Registry, Vaud Cancer Registry	1999– 2006	Regional	Incidence,TNM stage, node status	not reported	Matching of screening programmes’ records with population-based cancer registries enabled to compare indicators of effectiveness by screening and detection modality (organised versus opportunistic screening, unscreened, interval cancers)	Swiss female resident population aged 50–69 years	Retrospective cohort	Comparisons of breast cancer prognosis within and between cantons relying on clinical characteristics of cancers routinely notified to registries.	not reported	No	Opportunistic and organised screening yielded overall little difference in prognostic profile. Both screening types led to substantial stage shifting. Breast cancer prognostic indicators were systematically more favourable in Swiss regions covered by a programme. In regions without a screening programme, the higher the prevalence of opportunistic screening, the better was the prognostic profile	Incidence,TNM stage, node status	(registry-ascertained cancer with a screen-negative organised mammography in the last 2 years
T7_04	DIFFERENCES IN BREAST CANCER CHARACTERISTICS BY MAMMOGRAPHY SCREENING PARTICIPATION OR NON-PARTICIPATION, Bettina Braun, Deutsches Ärzteblatt International	German	2018	compare tumor characteristics and prognostic markers in breast cancers that were detected by screening in the MSP, in the interval after a negative screening, or among non-participants in screening	German Mammography Screening Program (MSP) North Rhine Westphalia (NRW) and Lower Saxony	organised		2006 - 2012	NA	women age 50 to 69 years	2 years		individual	screen-detected cancers, interval cancers, unexposed cancers (non-participants)		Participation rate		State cancer registry of North Rhine–Westphalia	2006 - 2012	Regional	Incidence, stage, grade, receptor status, tupe of surgery, treatment	approved	not reported	women aged between 50 and 70 years who had been treated for incident breast cancer in two breast care centers in Münster	Retrospective cohort	Chi-square tests were calculated to compare the frequencies of categorized variables, while factors measured on a continuous scale were compared using t-tests.	not reported	Yes	MSP participants with breast cancer had DCIS more commonly than non-participants did (23% versus 13%); invasive carcinomas were smaller (74% versus 55% in the T1 stage), less commonly node-positive (25% versus 31%), less commonly high-grade (19% versus 27%), and less commonly triple-negative (7% versus 12%); MSP participants received neoadjuvant treatment less frequently (2% versus 8%) and more f…	Incidence, stage, grade, receptor status, tupe of surgery, treatment	Breast cancer is detected among MSP participants not only during the actual screening examination, but also after a negative screening mammography and before the next regular screening appointment; this is referred to as interval cancer
T7_14	DEPRIVATION AND MASS SCREENING: SURVIVAL OF WOMEN DIAGNOSED WITH BREAST CANCER IN FRANCE FROM 2008 TO 2010, Marie Poiseuil, Cancer Epidemiology	France	2019	assess the impact of socio-demographic inequalities on the association between participation in mass screening program and survival of women with breast cancer	AGIDECA database	organised		2008 - 2010	Two-view mammography	women aged between 50 and 74 years	2 years		individual	screen-detected cancers, interval cancers, lapsed attenders, non-participants		Participation rate		General cancer registry of the Gironde department	2008 - 2017	Regional	Incidence, Mortality, Tumor size, Grade, TNM stage	approved	crossover between AGIDECA the organization for cancer screening of Gironde and registry data	women aged between 50 and 74 years with a primary invasive or in situ breast cancer	Retrospective cohort	Fisher exact tests and Student tests were used to compare the four groups according to socio-demographics data and tumor characteristics. Net survival rates at 1 and 5 years were estimated with the Pohar_x0002_Perme method using the expected mortality in the French general population	Lead time	Yes	Survival rates were lower for non-attenders than for screen-detected women (83.8% vs 97.3%, p < 0.0001), even after correcting for lead-time bias. Among the most deprived women, the survival rate was significantly different between non-attenders and screen-detected women (78.1% vs 95.6%, p = 0.0002), sug_x0002_gesting an important effect of mass screening in this group	Incidence, Tumor size, Grade, TNM stage, survival	women who had participated in the MSP and whose breast cancer was symptomatic and was diagnosed in the interval between two screening rounds: “with interval cancers”.
T7_24	STUDYING IMPACT OF SCREENING: LARGE DIFFERENCES IN STAGE DISTRIBUTION IRRESPECTIVE OF VARYING DEFINITIONS OF ADVANCED BREAST CANCER, L. De Munck, Poster	Netherlands	2016	evaluate the impact of the Dutch breast cancer screening programme on stage distribution of screen-detected, interval, and non-screen-related breast cancers, using three commonly applied definitions of advanced breast cancer	Dutch national breast cancer screening programme	organised		2006 - 2011	NA	women aged between 50 and 75 years	not reported		individual	screen-detected cancers, interval cancers, unexposed cancers (non-participants)		Not disclosed		Netherlands Cancer Registry	2004 - 2011	National	Tumor size, Stage, Node status	not reported	data from the registry were linked to data from the Dutch national breast cancer screening programme	women, 49—75 years of age, diagnosed with breast cancer (invasive or DCIS) between 2006 and 2011	Retrospective Retrospective cohort	The proportion of advanced breast cancer was calculated	not reported	No	When stage III and stage IV were defined as advanced stage, 5% of screen-detected cancers were advanced. Using tumours with positive lymph nodes and/or metastasis (N+ and/or M+), 21% advanced cancers were found. Exact tumour size was available for 45,718 cancers in total. When cancers 15 mm in size were defined as advanced stage, 42% of screen-detected cancers were advanced. Irrespective of the d…	Tumor size, Stage, Node status	Interval cancers were defined as women diqgnosed with breast cancer within 24months after a non suspect screen examination

## Sheet: Backup
REFERENCE & AIM					SCREENING DATA										REGISTRY DATA					LINKAGE		STUDY				RESULTS		COMMENTS
#	Author(s), Title, Journal	Countri(es)	Year of publication	Aim of the study	Data Source	Type of Screening programme	period	Screening exam(s)	Eligible population (s)	Screening intervall(s)	Data level	Screening intensity measure	Mode of detection	Screening Outcomes published	Data source (which PBCR)	Year of initatiation	Nb of years and period data is used in this stuy	Coverage	Registry outcom(s) published	Ethical approval	Method	Study population	Method	Adjustment variables	Methodological qualitiy variable	Effect	Outcomes published
						organised		Mammography		2 years	individual			Detection rate				National	Incidence	not applicable					Yes
						opportunistic		Two-view mammography		not reported	aggregated			Interval cancer rate				Regional	Mortality	not reported					No
						Other - please comment		NA		Other - please comment				Sensitivity					net survival	Conform to Helsinki Decl
								Other - please comment						Specificity					relative survival	approved
														Fals positif/negatif rates					TNM stage
														VPN/VPN					pTNM stage
														Participation rate					Other - please comment
														Not disclosed
														Other - please comment
